# Supplementary material for: Phenotypic Analysis of Hematopoietic Stem and Progenitor Cell Populations in Acute Myeloid Leukemia Based on Spectral Flow Cytometry, a 20-Color Panel, and Unsupervised Learning Algorithms
Source: Int J Mol Sci. 2024 Feb 29;25(5):2847. doi: 10.3390/ijms25052847 (PMC10932439; doi:10.3390/ijms25052847)
Supplement: Supplementary file 1 [file ijms-25-02847-s001.zip]

Archive with 1 entries (1 files):
- ijms-2881771-supplementary.pdf
